# Supplementary material for: Opti-nQL: An Optimized, Versatile and Sensitive Nano-LC Method for MS-Based Lipidomics Analysis
Source: Metabolites. 2021 Oct 21;11(11):720. doi: 10.3390/metabo11110720 (PMC8623082; doi:10.3390/metabo11110720)
Supplement: Supplementary file 1 [file metabolites-11-00720-s001.zip]

Archive with 2 entries (2 files):
- Supplementary/Cattaneo etal_supplementary_rev2 to zip.pdf
- Supplementary/Supplementary Tables Rev.xlsx
